# Supplementary material for: Barrier-to-Autointegration Factor 1 Protects against a Basal cGAS-STING Response
Source: mBio. 2020 Mar 10;11(2):e00136-20. doi: 10.1128/mBio.00136-20 (PMC7064753; doi:10.1128/mBio.00136-20)
Supplement: TABLE S1 [file mBio.00136-20-st001.xlsx]

## Sheet: library1
id	pos|score	pos|p-value	pos|fdr	pos|rank
Setd2	2.5035e-05	2.3548e-05	0.470297	1
Gmnn	7.5105e-05	7.4609e-05	0.74505	2
Cmas	0.00012518	0.00012617	0.839934	3
Cnot1	0.00017525	0.00017921	0.894802	4
Ddx3x	0.00022532	0.00022928	0.915842	5
Gale	0.00027539	0.00027762	0.924092	6
Dhps	0.00032546	0.00033636	0.943688	7
Rps2	0.00037553	0.000378	0.943688	8
Slc35a1	0.0004256	0.00043353	0.962046	9
Mre11a	0.00047567	0.0004831	0.963546	10
Olfr490	0.00052574	0.00053069	0.963546	11
Slc35a2	0.00057581	0.00058225	0.964404	12
Dpm2	0.00062588	0.00063282	0.964404	13
Banp	0.00067595	0.00068437	0.964404	14
4931429I11Rik	0.00072602	0.0007275	0.964404	15
Ciao1	0.00077609	0.00078055	0.964404	16
Hist1h3g	0.00082616	0.00082467	0.964404	17
Nsf	0.00087623	0.00087623	0.964404	18
Gm5591	0.0009263	0.00092927	0.964404	19
Ing3	0.00097637	0.00096943	0.964404	20
Tm9sf2	0.0010264	0.001014	0.964404	21
B4galt1	0.0010765	0.0010656	0.967372	22
Banf1	0.0011266	0.0011152	0.967723	23
Anapc2	0.0012267	0.0012113	0.967723	24
Parp12	0.0012768	0.0012659	0.970985	25
Taf9	0.0013269	0.0013164	0.970985	26
Hint2	0.0013769	0.00137	0.970985	27
Slc10a7	0.001427	0.0014181	0.970985	28
Gbf1	0.0014771	0.0014642	0.970985	29
Gins4	0.0015271	0.0015142	0.970985	30
Pgap1	0.0015772	0.0015564	0.970985	31
Cactin	0.0016773	0.0016625	0.970985	32
Morf4l1	0.0017274	0.0017076	0.970985	33
BC068281	0.0017775	0.0017502	0.970985	34
Gm3558	0.0018276	0.0018043	0.972455	35
Mrpl53	0.0018776	0.0018593	0.972455	36
Zfp367	0.0019277	0.0018989	0.972455	37
Mrpl28	0.0019778	0.0019555	0.973663	38
Mrpl10	0.0020278	0.0020154	0.973663	39
Haus4	0.0020779	0.0020591	0.973663	40
Naa35	0.002128	0.0021146	0.973663	41
Pigl	0.002178	0.0021686	0.973663	42
Mepce	0.0022281	0.0022078	0.973663	43
Mgat2	0.0022782	0.0022643	0.973663	44
Svs6	0.0023283	0.0023129	0.973663	45
Gpkow	0.0023783	0.0023605	0.973663	46
Wdr77	0.0024284	0.0024145	0.973663	47
Evi5	0.0024785	0.0024596	0.973663	48
Zmat3	0.0025285	0.0025092	0.973663	49
Ugp2	0.0025786	0.0025593	0.973663	50
Mapk1ip1l	0.0026287	0.0026089	0.973663	51
Slc16a2	0.0026788	0.0026545	0.973663	52
Supv3l1	0.0027288	0.0026976	0.973663	53
Srprb	0.0027789	0.0027477	0.973663	54
Shoc2	0.002829	0.0028032	0.973663	55
Gosr1	0.002879	0.0028523	0.973663	56
Eif4h	0.0029291	0.0028994	0.973663	57
Eif2b5	0.0029792	0.002946	0.973663	58
Prmt7	0.0030292	0.0029965	0.973663	59
Vmn2r35	0.0030793	0.0030421	0.973663	60
Pmpca	0.0031294	0.0030902	0.973663	61
Alas1	0.0031795	0.0031408	0.973663	62
Psenen	0.0032295	0.0031918	0.973663	63
Arl1	0.0032796	0.00323	0.973663	64
l7Rn6	0.0033297	0.0032801	0.973663	65
Polr3c	0.0033797	0.0033381	0.973663	66
Copz1	0.0034298	0.0033867	0.973663	67
Usp18	0.0034799	0.0034353	0.973663	68
Hs6st2	0.0035299	0.0034809	0.973663	69
Zfp13	0.00358	0.0035255	0.973663	70
Opcml	0.0036301	0.0035716	0.973663	71
Hk2	0.0036802	0.0036142	0.973663	72
Dctn5	0.0037302	0.0036564	0.973663	73
Mdn1	0.0037803	0.0037104	0.975052	74
Kras	0.0038304	0.0037624	0.975062	75
Tmem129	0.0038804	0.0038165	0.975062	76
Mrpl16	0.0039305	0.0038646	0.975062	77
Tab2	0.0039806	0.0039057	0.975062	78
Ddost	0.0040306	0.0039607	0.975804	79
Pold2	0.0040807	0.0040123	0.975804	80
Tprkb	0.0041308	0.0040639	0.975804	81
B3galt4	0.0041809	0.0041184	0.975804	82
NO_CURRENT_86	0.0042309	0.0041699	0.975804	83
Zranb2	0.004281	0.004218	0.975804	84
Copg1	0.0043311	0.0042572	0.975804	85
Atg7	0.0043811	0.0043053	0.975804	86
1190005I06Rik	0.0044312	0.0043484	0.975804	87
Nans	0.0044813	0.004398	0.9759	88
Ptpdc1	0.0045313	0.0044466	0.9759	89
Gpr107	0.0045814	0.0045021	0.97727	90
Snrnp40	0.0046315	0.0045507	0.97727	91
Rhox3a	0.0046816	0.0046057	0.977799	92
Tmem191c	0.0047316	0.0046583	0.977799	93
Ugcg	0.0047817	0.0047009	0.977799	94
Nup188	0.0048318	0.004749	0.977799	95
Ncaph	0.0048818	0.0048005	0.978329	96
Gad1	0.0049319	0.0048541	0.979248	97
Pigp	0.004982	0.0049106	0.980743	98
Vps35	0.005032	0.0049651	0.981496	99
Hmces	0.0050821	0.0050127	0.981496	100
Ttc28	0.0051322	0.0050618	0.981496	101
Olfr541	0.0051823	0.0051138	0.981942	102
Gpr89	0.0052323	0.0051624	0.981942	103
Gm19402	0.0052824	0.0052135	0.9823	104
Tmem161b	0.0053325	0.005271	0.983853	105
Cyb5d1	0.0053825	0.005326	0.984428	106
Olfr801	0.0054326	0.0053776	0.984428	107
Ncl	0.0054827	0.0054219	0.984428	108
Rad51	0.0055327	0.0054827	0.985602	109
Vmn1r31	0.0055828	0.0055362	0.985602	110
Chd1	0.0056329	0.0055912	0.985602	111
Eef1e1	0.005683	0.0056393	0.985602	112
Eif6	0.005733	0.0056894	0.985602	113
Taf11	0.0057831	0.005736	0.985602	114
Crxos	0.0058332	0.0057885	0.985602	115
Mall	0.0058832	0.0058347	0.985602	116
Polr3b	0.0059333	0.0058847	0.985602	117
Gkn3	0.0059834	0.0059219	0.985602	118
Grwd1	0.0060334	0.0059774	0.986621	119
Sf3a1	0.0060835	0.0060334	0.987563	120
Ihh	0.0061336	0.006082	0.987563	121
Cox7b	0.0061837	0.0061371	0.988314	122
Isg20l2	0.0062337	0.0061866	0.988314	123
Trim33	0.0062838	0.0062441	0.988314	124
Itgb3	0.0063339	0.0062942	0.988314	125
Il2	0.0063839	0.0063378	0.988314	126
Natd1	0.006434	0.0063909	0.988314	127
Calm1	0.0064841	0.0064375	0.988314	128
Olfr521	0.0065341	0.006492	0.988314	129
Abt1	0.0065842	0.0065381	0.988314	130
Vezt	0.0066343	0.0065862	0.988314	131
Hpn	0.0066844	0.0066363	0.988314	132
Xbp1	0.0067344	0.0066849	0.988314	133
4933402N22Rik	0.0067845	0.0067386	0.988314	134
Sf3b3	0.0068346	0.0067914	0.988314	135
Tgtp1	0.0068846	0.006843	0.988314	136
Slc22a5	0.0069347	0.0068975	0.988314	137
Comp	0.0069848	0.0069412	0.988314	138
Ehd2	0.0070348	0.0069942	0.988314	139
Cul1	0.0070849	0.0070472	0.988314	140
Vps52	0.007135	0.0070958	0.988314	141
Smlr1	0.0071851	0.007136	0.988314	142
Cldn22	0.0072351	0.0071885	0.988314	143
Trim63	0.0072852	0.0072331	0.988314	144
Cstf2	0.0073353	0.0072743	0.988314	145
Bloc1s3	0.0073853	0.0073318	0.988699	146
Ncoa4	0.0074354	0.0073799	0.988699	147
Pigq	0.0074855	0.0074314	0.988699	148
Pcyt1a	0.0075355	0.007478	0.988699	149
Dpm1	0.0075856	0.0075246	0.988699	150
Ddx54	0.0076357	0.0075757	0.988902	151
Dcaf13	0.0076858	0.0076287	0.98936	152
Cirh1a	0.0077358	0.0076877	0.990258	153
Sec61b	0.0077859	0.0077348	0.990258	154
Foxp3	0.007836	0.0077864	0.990302	155
Npw	0.007886	0.0078384	0.990302	156
Gm595	0.0079361	0.0078984	0.990302	157
Rap1gds1	0.0079862	0.0079535	0.990302	158
Lrp10	0.0080363	0.00801	0.990302	159
Tmem100	0.0080863	0.0080581	0.990302	160
Ces2a	0.0081364	0.0081141	0.990302	161
Cuedc1	0.0081865	0.0081627	0.990302	162
Olfr49	0.0082365	0.0082008	0.990302	163
Optn	0.0082866	0.0082484	0.990302	164
Camsap1	0.0083367	0.008301	0.990302	165
Mib2	0.0083867	0.0083506	0.990302	166
Fkbp2	0.0084368	0.0084061	0.990302	167
Anxa9	0.0084869	0.0084512	0.990302	168
Egr1	0.008537	0.0085013	0.990302	169
Rmdn3	0.008587	0.0085538	0.990302	170
Agxt2	0.0086371	0.0086049	0.990302	171
Znhit1	0.0086872	0.0086554	0.990302	172
Impdh2	0.0087372	0.00871	0.990302	173
B3gnt6	0.0087873	0.0087526	0.990302	174
Prpf40a	0.0088374	0.0087982	0.990302	175
4930544D05Rik	0.0088874	0.0088438	0.990302	176
Aipl1	0.0089375	0.0088959	0.990302	177
Dnaja2	0.0089876	0.0089474	0.990302	178
Neurl1a	0.0090377	0.008999	0.990302	179
Cyfip1	0.0090877	0.0090466	0.990302	180
Ttc9c	0.0091378	0.0090912	0.990302	181
Fam188b	0.0091879	0.0091398	0.990302	182
Dhdds	0.0092379	0.0091963	0.990302	183
Lpin3	0.009288	0.0092404	0.990302	184
Rrm2b	0.0093381	0.0092845	0.990302	185
Ten1	0.0093881	0.0093306	0.990302	186
Ugt2b35	0.0094382	0.0093857	0.990302	187
Spata2	0.0094883	0.0094377	0.990302	188
Piga	0.0095384	0.0094838	0.990302	189
Cds2	0.0095884	0.0095393	0.990302	190
Olfr1240	0.0096385	0.0095894	0.990302	191
Scgb1b19	0.0096886	0.009636	0.990302	192
Pcdhgc4	0.0097386	0.0096826	0.990302	193
Gas2l2	0.0097887	0.0097386	0.990302	194
Rela	0.0098388	0.0097956	0.990302	195
Uck2	0.0098888	0.0098422	0.990302	196
Skp1a	0.0099389	0.0098888	0.990302	197
Stat2	0.009989	0.0099354	0.990302	198
Trit1	0.010039	0.009987	0.990302	199
Fstl3	0.010089	0.010026	0.990302	200

## Sheet: Library5
id	pos|score	pos|p-value	pos|fdr	pos|rank
Batf3	2.5145e-05	2.3153e-05	0.460396	1
Cmas	7.5434e-05	7.4936e-05	0.74505	2
Mrps24	0.00012572	0.00012622	0.836634	3
Rrm1	0.00017601	0.000179	0.889851	4
Ahr	0.0002263	0.00023028	0.915842	5
Slc35a1	0.00027659	0.00027808	0.921617	6
Tsg101	0.00032688	0.00033684	0.941213	7
Exosc4	0.00037717	0.00037866	0.941213	8
Fgf5	0.00042746	0.00043592	0.963146	9
Slc35a2	0.00047775	0.00048472	0.963546	10
Dpm2	0.00052804	0.00053302	0.963546	11
Gale	0.00057833	0.0005833	0.963932	12
C1qbp	0.00062861	0.00063559	0.963932	13
Pigv	0.0006789	0.00068687	0.963932	14
Obfc1	0.00072919	0.00073069	0.963932	15
Gm13043	0.00077948	0.00078496	0.963932	16
Spryd3	0.00082977	0.00082778	0.963932	17
Dhps	0.00088006	0.00087956	0.963932	18
B4galt1	0.00093035	0.00093135	0.963932	19
Gpn1	0.00098064	0.00097267	0.963932	20
Rps18	0.0010309	0.001018	0.963932	21
Cog1	0.0010812	0.0010708	0.966638	22
U2af1	0.0011315	0.0011181	0.966638	23
Wdr18	0.0011818	0.0011698	0.968515	24
Cpsf3	0.0012321	0.0012176	0.968515	25
Wdr74	0.0012824	0.0012719	0.972419	26
Hspa8	0.0013327	0.0013237	0.972419	27
Cyp4f17	0.001383	0.001377	0.972419	28
Pigo	0.0014332	0.0014243	0.972419	29
Atp5h	0.0014835	0.0014761	0.972419	30
Scrt2	0.0015338	0.0015199	0.972419	31
Polr3d	0.0015841	0.0015677	0.972419	32
Lst1	0.0016344	0.001617	0.972419	33
Uso1	0.0016847	0.0016702	0.972419	34
Dyrk1b	0.001735	0.0017116	0.972419	35
Snapc5	0.0017853	0.0017609	0.972635	36
Zfp598	0.0018356	0.0018161	0.972709	37
Ran	0.0018858	0.0018629	0.972709	38
Rplp0	0.0019361	0.0019078	0.972709	39
Rplp1	0.0019864	0.0019625	0.974779	40
Wee1	0.0020367	0.0020243	0.974779	41
Tsr2	0.002087	0.0020711	0.974779	42
Eif3b	0.0021373	0.0021258	0.974779	43
Hgs	0.0021876	0.0021756	0.974779	44
Rpa3	0.0022379	0.0022189	0.974779	45
Tbcc	0.0022882	0.0022747	0.974779	46
Cdk1	0.0023384	0.00232	0.974779	47
Nme6	0.0023887	0.0023703	0.974779	48
Cdc37	0.002439	0.0024256	0.974779	49
Psmc4	0.0024893	0.0024699	0.974779	50
Ppp2r1a	0.0025396	0.0025157	0.974779	51
Gapdh	0.0025899	0.0025705	0.974779	52
Pigyl	0.0026402	0.0026168	0.974779	53
Rpl4	0.0026905	0.0026651	0.974779	54
Gne	0.0027408	0.0027144	0.974779	55
Scfd1	0.002791	0.0027607	0.974779	56
Cab39	0.0028413	0.0028135	0.974779	57
Eogt	0.0028916	0.0028613	0.974779	58
Prr14l	0.0029419	0.0029115	0.974779	59
Ethe1	0.0029922	0.0029618	0.974779	60
Rangap1	0.0030425	0.0030081	0.974779	61
Cdc42bpg	0.0030928	0.0030574	0.974779	62
Lfng	0.0031431	0.0031012	0.974779	63
Rbpjl	0.0031934	0.003151	0.974779	64
Sf3b2	0.0032437	0.0032093	0.974779	65
Mgat2	0.0032939	0.0032432	0.974779	66
Gpn3	0.0033442	0.0033014	0.974779	67
Cstf3	0.0033945	0.0033562	0.974779	68
Sox12	0.0034448	0.0034065	0.974779	69
Gadd45gip1	0.0034951	0.0034473	0.974779	70
Vmn1r159	0.0035454	0.0034946	0.974779	71
Slc25a34	0.0035957	0.0035424	0.974779	72
Klk1b5	0.003646	0.0035817	0.974779	73
Prickle1	0.0036963	0.0036275	0.974779	74
Slc39a11	0.0037465	0.0036773	0.974792	75
Hars2	0.0037968	0.0037256	0.974792	76
Ndufs8	0.0038471	0.0037819	0.975683	77
Gabrg2	0.0038974	0.0038327	0.975683	78
Ccbe1	0.0039477	0.003881	0.975683	79
Pelo	0.003998	0.0039263	0.975683	80
Wdr75	0.0040483	0.0039781	0.975683	81
Ddx41	0.0040986	0.0040368	0.975683	82
Eif3g	0.0041489	0.0040851	0.975683	83
Amot	0.0042494	0.0041892	0.975683	84
Gm21119	0.0042997	0.0042345	0.975683	85
Cltc	0.00435	0.0042783	0.975683	86
Hnrnpa3	0.0044003	0.0043216	0.975683	87
Chmp4b	0.0044506	0.0043689	0.975683	88
Tyrobp	0.0045009	0.0044192	0.975683	89
Plrg1	0.0045512	0.004465	0.975683	90
Tm9sf2	0.0046015	0.0045203	0.977023	91
Hist2h3b	0.0046517	0.0045751	0.977465	92
Nans	0.004702	0.0046254	0.977465	93
Rhox2d	0.0047523	0.0046776	0.977465	94
Cc2d1b	0.0048026	0.004719	0.977465	95
Sfswap	0.0048529	0.0047698	0.977799	96
Chmp3	0.0049032	0.0048215	0.978329	97
Yars	0.0049535	0.0048833	0.980848	98
Dhx37	0.0050038	0.0049371	0.981733	99
Pigb	0.0050541	0.0049883	0.981897	100
Hoxc6	0.0051044	0.0050366	0.981897	101
Eif3k	0.0051546	0.0050879	0.981942	102
Hopx	0.0052049	0.0051357	0.981942	103
Dhx35	0.0052552	0.005185	0.981942	104
Rad21	0.0053055	0.0052368	0.982393	105
Brix1	0.0054061	0.0053493	0.984743	106
Clnk	0.0054564	0.0053986	0.984743	107
Gemin4	0.0055067	0.0054474	0.984743	108
Vps26a	0.005557	0.0055077	0.985932	109
Xylt1	0.0056072	0.0055669	0.985932	110
Slc18a2	0.0056575	0.0056122	0.985932	111
Cdc123	0.0057078	0.005669	0.985932	112
Gm11563	0.0057581	0.0057138	0.985932	113
Zdhhc17	0.0058084	0.0057606	0.985932	114
Ociad1	0.0058587	0.0058084	0.985932	115
Cstf1	0.005909	0.0058587	0.985932	116
Eif1	0.0059593	0.0059025	0.985932	117
Rad50	0.0060096	0.0059498	0.985932	118
Nr0b2	0.0060598	0.0060041	0.986703	119
Dio3	0.0061101	0.0060633	0.988046	120
Banf1	0.0061604	0.0061116	0.988046	121
Ntrk1	0.0062107	0.0061644	0.988542	122
Sh3bgrl3	0.006261	0.0062152	0.988558	123
Rbm19	0.0063113	0.0062725	0.988558	124
Med10	0.0063616	0.0063227	0.988558	125
Zfp771	0.0064119	0.0063681	0.988558	126
Cend1	0.0064622	0.0064208	0.988558	127
Rhot2	0.0065124	0.0064706	0.988558	128
Olfr133	0.0065627	0.0065179	0.988558	129
Vmn1r223	0.006613	0.0065682	0.988558	130
Grin2c	0.0066633	0.0066145	0.988558	131
Ddx19a	0.0067136	0.0066663	0.988558	132
B3galt4	0.0067639	0.0067156	0.988558	133
3110009E18Rik	0.0068142	0.0067704	0.988558	134
Ubap1	0.0068645	0.0068217	0.988558	135
Dtx2	0.0069148	0.0068774	0.988558	136
H2afb3	0.006965	0.0069287	0.988558	137
Ppil4	0.0070153	0.0069755	0.988558	138
Vps18	0.0070656	0.0070273	0.988558	139
Eif3e	0.0071159	0.0070801	0.988558	140
Tpd52	0.0071662	0.0071239	0.988558	141
Mcl1	0.0072165	0.0071702	0.988558	142
Glis3	0.0072668	0.007222	0.988558	143
Kif21b	0.0073171	0.0072603	0.988558	144
Kansl2	0.0073674	0.0073146	0.988558	145
Iffo1	0.0074177	0.0073644	0.988558	146
Nup62	0.0074679	0.0074107	0.988558	147
Vmn2r62	0.0075182	0.0074615	0.988558	148
Sval2	0.0075685	0.0075068	0.988558	149
Isca1	0.0076188	0.0075591	0.988894	150
2010001E11Rik	0.0076691	0.0076153	0.989743	151
BC005624	0.0077194	0.0076681	0.990131	152
Xlr3a	0.0077697	0.0077239	0.990218	153
Cog8	0.00782	0.0077712	0.990218	154
Gucd1	0.0078703	0.0078205	0.990218	155
Lemd2	0.0079205	0.0078752	0.990218	156
Fbxo6	0.0079708	0.007934	0.990218	157
B9d2	0.0080211	0.0079907	0.990218	158
Rfc4	0.0080714	0.0080435	0.990218	159
Zc3h7b	0.0081217	0.0080993	0.990218	160
Hmgb3	0.008172	0.0081456	0.990218	161
Mms22l	0.0082223	0.0081904	0.990218	162
Dact3	0.0083229	0.008285	0.990218	163
U2surp	0.0083731	0.0083338	0.990218	164
Agap2	0.0084234	0.0083891	0.990218	165
Mrpl17	0.0084737	0.0084409	0.990218	166
Rbm25	0.008524	0.0084852	0.990218	167
Pcdhb7	0.0085743	0.0085399	0.990218	168
Ier5l	0.0086246	0.0085942	0.990218	169
Cables2	0.0086749	0.0086385	0.990218	170
Rab7	0.0087252	0.0086928	0.990218	171
Pgap1	0.0087755	0.0087416	0.990218	172
Ttc27	0.0088257	0.0087829	0.990218	173
Ifna1	0.008876	0.0088292	0.990218	174
Mpdu1	0.0089263	0.008885	0.990218	175
Ppie	0.0089766	0.0089378	0.990218	176
Tceb2	0.0090269	0.0089876	0.990218	177
Rpain	0.0090772	0.0090359	0.990218	178
Srp68	0.0091275	0.0090807	0.990218	179
Eaf1	0.0091778	0.009128	0.990218	180
Slc17a5	0.0092281	0.0091842	0.990218	181
Neu1	0.0092784	0.009232	0.990218	182
Birc3	0.0093286	0.0092724	0.990218	183
Gm12253	0.0093789	0.0093257	0.990218	184
Olfr678	0.0094292	0.0093774	0.990218	185
Cbx6	0.0094795	0.0094282	0.990218	186
Slc6a12	0.0095298	0.0094775	0.990218	187
Gm4951	0.0095801	0.0095293	0.990218	188
Klf13	0.0096304	0.0095786	0.990218	189
Filip1l	0.0096807	0.0096271	0.990218	190
Repin1	0.009731	0.0096757	0.990218	191
Plekha3	0.0097812	0.009728	0.990218	192
Snapc4	0.0098315	0.0097847	0.990218	193
Sp110	0.0098818	0.0098345	0.990218	194
Khsrp	0.0099321	0.0098788	0.990218	195
Atp11c	0.0099824	0.0099236	0.990218	196
Ahsa1	0.010033	0.0099809	0.990218	197
Olfr819	0.010083	0.01002	0.990218	198
Cog6	0.010133	0.010066	0.990218	199
Mtrf1l	0.010184	0.010112	0.990218	200
